# Supplementary material for: Antiretroviral pause for HIV remission trials: A mixed methods study of people living with HIV in Soweto, South Africa
Source: PLOS Glob Public Health. 2025 Nov 6;5(11):e0004425. doi: 10.1371/journal.pgph.0004425 (PMC12591421; doi:10.1371/journal.pgph.0004425)
Supplement: S1 Data — (XLSX) [file pgph.0004425.s001.xlsx]

## Sheet: n=100 dataset
Participant number	Age	What gender do you identify as?	Previous participation in HIV cure research?	Willing to participate in future HIV cure research	Willing to participate in HIV cure research that pauses ARVs	Willing to participate in HIV cure research that collects blood	Willing to participate in HIV cure research that collects CSF	Willing to participate in HIV cure research that collects lymph node tissue	Willing to participate in HIV cure research that collects gut tissue	Highest education completed	Work status?	Currently taking ARVs?	ART duration in years	Comorbidity?	Ever skipped ARVs for longer than one week?	Reasons for ARV non-adherence longer than one week:
1	22	Female	No	Yes	Yes	Yes	Yes	Yes	Yes	Secondary School	Unemployed	Yes	20	No	No	I have never skipped ARVs for longer than one week
2	38	Female	No	Yes	Yes	Yes	Yes	No	No	Primary School	Unemployed	Yes	4	No	No	I have never skipped ARVs for longer than one week
3	26	Female	No	Yes	Yes	Yes	Yes	Yes	Yes	Tertiary School	Unemployed	Yes	13	No	Yes	Psychological distress
4	36	Female	No	Yes	Yes	Yes	Yes	Yes	Yes	Secondary School	Unemployed	Yes	19	No	No	I have never skipped ARVs for longer than one week
5	27	Female	No	Yes	Yes	Yes	Yes	Yes	Yes	Tertiary School	Unemployed	Yes	2	No	No	I have never skipped ARVs for longer than one week
6	28	Female	No	Yes	Yes	Yes	Yes	No	No	Secondary School	Unemployed	Yes	12	No	No	I have never skipped ARVs for longer than one week
7	27	Female	No	Yes	Yes	Yes	Yes	Yes	Yes	Secondary School	Unemployed	Yes	9	No	Yes	Psychological distress, Social reasons including relationship issues/stigma/culture
8	27	Female	No	Yes	Yes	Yes	Yes	Yes	Yes	Secondary School	Unemployed	Yes	6	No	No	I have never skipped ARVs for longer than one week
9	32	Female	No	Yes	No	Yes	No	No	No	Secondary School	Unemployed	Yes	2	No	No	I have never skipped ARVs for longer than one week
10	35	Female	No	Yes	No	Yes	Yes	Yes	Yes	Secondary School	Unemployed	Yes	3	No	No	I have never skipped ARVs for longer than one week
11	40	Female	No	Yes	Yes	Yes	Yes	Yes	No	Secondary School	Unemployed	Yes	7	Yes	No	I have never skipped ARVs for longer than one week
12	47	Female	No	Yes	Yes	Yes	No	No	No	Primary School	Employed, including self employed	Yes	16	No	Yes	Social reasons including relationship issues/stigma/culture
13	44	Female	No	Yes	Yes	Yes	No	No	No	Primary School	Unemployed	Yes	17	No	No	I have never skipped ARVs for longer than one week
14	45	Female	No	Yes	Yes	Yes	No	No	No	Secondary School	Employed, including self employed	Yes	20	Yes	No	I have never skipped ARVs for longer than one week
15	41	Female	Yes	Yes	Yes	Yes	No	Yes	Yes	Primary School	Unemployed	Yes	16	No	Yes	Social reasons including relationship issues/stigma/culture
16	49	Female	No	Yes	Yes	Yes	No	Yes	Yes	Primary School	Employed, including self employed	Yes	26	No	No	I have never skipped ARVs for longer than one week
17	44	Female	No	Yes	Yes	Yes	Yes	Yes	Yes	Secondary School	Unemployed	Yes	9	No	No	I have never skipped ARVs for longer than one week
18	44	Female	No	Yes	Yes	Yes	No	No	No	Primary School	Unemployed	Yes	20	No	No	I have never skipped ARVs for longer than one week
19	48	Female	No	Yes	Yes	Yes	No	No	No	Primary School	Employed, including self employed	Yes	8	No	No	I have never skipped ARVs for longer than one week
20	48	Female	No	Yes	Yes	Yes	No	No	No	Primary School	Unemployed	Yes	13	Yes	No	I have never skipped ARVs for longer than one week
21	53	Female	No	Yes	Yes	Yes	No	No	No	Secondary School	Unemployed	Yes	9	No	No	I have never skipped ARVs for longer than one week
22	31	Male	No	No	No	Yes	No	No	No	Secondary School	Employed, including self employed	Yes	28	No	Yes	Pill fatigue, Healthcare provider instructions, Psychological distress
23	24	Male	No	No	Yes	Yes	No	No	No	Secondary School	Unemployed	Yes	14	No	Yes	Pill fatigue
24	35	Male	No	No	No	Yes	No	No	No	Tertiary School	Unemployed	Yes	17	Yes	No	I have never skipped ARVs for longer than one week
25	32	Male	No	Yes	No	No	No	No	No	Primary School	Unemployed	Yes	6	No	Yes	Psychological distress
26	39	Male	No	Yes	Yes	Yes	No	No	No	Secondary School	Employed, including self employed	Yes	9	No	No	I have never skipped ARVs for longer than one week
27	40	Male	No	No	Yes	Yes	No	No	No	Secondary School	Unemployed	Yes	6	No	No	I have never skipped ARVs for longer than one week
28	25	Male	No	Yes	No	Yes	No	No	No	Secondary School	Unemployed	Yes	0	No	No	I have never skipped ARVs for longer than one week
29	23	Male	No	Yes	Yes	Yes	No	No	No	Tertiary School	Unemployed	Yes	7	No	No	I have never skipped ARVs for longer than one week
30	38	Male	No	Yes	Yes	Yes	No	Yes	No	Secondary School	Unemployed	Yes	2	Yes	Yes	Pill fatigue
31	22	Male	No	Yes	Yes	Yes	No	No	No	Secondary School	Unemployed	Yes	8	No	No	I have never skipped ARVs for longer than one week
32	48	Male	No	Yes	Yes	No	No	No	No	Primary School	Unemployed	Yes	23	No	No	Pill fatigue, I have never skipped ARVs for longer than one week
33	49	Male	No	Yes	No	Yes	No	No	No	Primary School	Employed, including self employed	Yes	26	No	No	I have never skipped ARVs for longer than one week
34	55	Male	No	Yes	Yes	Yes	No	No	No	Primary School	Unemployed	Yes	21	No	Yes	Side effects
35	43	Male	No	Yes	Yes	Yes	Yes	Yes	Yes	Secondary School	Unemployed	Yes	4	No	No	I have never skipped ARVs for longer than one week
36	63	Male	No	Yes	Yes	Yes	No	No	No	Primary School	Employed, including self employed	Yes	2	No	No	I have never skipped ARVs for longer than one week
37	46	Male	No	Yes	Yes	Yes	No	No	No	Secondary School	Unemployed	Yes	15	Yes	Yes	Social reasons including relationship issues/stigma/culture
38	49	Male	No	Yes	No	Yes	Yes	No	No	Secondary School	Unemployed	Yes	13	Yes	Yes	Pill fatigue
39	52	Male	No	Yes	Yes	Yes	No	Yes	Yes	Primary School	Unemployed	Yes	3	No	No	I have never skipped ARVs for longer than one week
40	41	Male	Yes	Yes	Yes	Yes	No	Yes	No	Secondary School	Employed, including self employed	Yes	13	Yes	Yes	Financial constraints, Social reasons including relationship issues/stigma/culture
41	50	Male	Yes	Yes	Yes	Yes	No	No	No	Primary School	Unemployed	No	12	No	Yes	Pill fatigue
42	34	Non-binary	No	Yes	Yes	Yes	Yes	Yes	No	Secondary School	Unemployed	Yes	12	No	No	I have never skipped ARVs for longer than one week
43	35	Non-binary	No	Yes	Yes	Yes	Yes	Yes	Yes	Tertiary School	Unemployed	Yes	4	Yes	Yes	Stock shortage
44	41	Non-binary	No	Yes	Yes	Yes	No	Yes	Yes	Secondary School	Employed, including self employed	Yes	8	No	Yes	Pill fatigue, Financial constraints, Psychological distress, Social reasons including relationship issues/stigma/culture
45	36	Non-binary	No	Yes	Yes	Yes	No	Yes	Yes	Secondary School	Unemployed	Yes	8	No	Yes	Pill fatigue, Psychological distress
46	39	Non-binary	No	Yes	No	Yes	No	No	No	Secondary School	Unemployed	Yes	4	No	Yes	Pill fatigue
47	31	Non-binary	No	Yes	Yes	Yes	No	No	No	Secondary School	Unemployed	Yes	12	No	No	I have never skipped ARVs for longer than one week
48	36	Non-binary	No	Yes	Yes	Yes	Yes	Yes	Yes	Secondary School	Employed, including self employed	Yes	8	No	No	I have never skipped ARVs for longer than one week
49	29	Non-binary	No	Yes	Yes	Yes	No	Yes	No	Secondary School	Employed, including self employed	Yes	1	No	Yes	Pill fatigue, Psychological distress, Social reasons including relationship issues/stigma/culture
50	29	Non-binary	No	Yes	No	No	No	Yes	No	Secondary School	Unemployed	Yes	5	No	No	I have never skipped ARVs for longer than one week
51	31	Female	No	Yes	No	Yes	No	No	No	Secondary School	Unemployed	Yes	11	Yes	Yes	Social reasons including relationship issues/stigma/culture
52	47	Non-binary	No	Yes	Yes	Yes	No	No	No	Secondary School	Employed, including self employed	Yes	10	No	Yes	Pill fatigue, Side effects, Psychological distress, Social reasons including relationship issues/stigma/culture
53	38	Female	Yes	Yes	Yes	Yes	Yes	Yes	Yes	Secondary School	Employed, including self employed	Yes	6	No	Yes	Analytic treatment interruption in a research study
54	35	Female	No	Yes	Yes	Yes	No	Yes	Yes	Secondary School	Unemployed	Yes	10	No	No	I have never skipped ARVs for longer than one week
57	33	Female	No	Yes	Yes	Yes	No	Yes	Yes	Primary School	Unemployed	Yes	9	No	No	I have never skipped ARVs for longer than one week
58	34	Female	No	Yes	No	Yes	No	Yes	Yes	Tertiary School	Unemployed	Yes	14	No	No	I have never skipped ARVs for longer than one week
59	36	Female	No	Yes	Yes	Yes	Yes	Yes	Yes	Primary School	Employed, including self employed	Yes	7	No	Yes	Pill fatigue
60	25	Female	No	Yes	Yes	Yes	Yes	No	No	Secondary School	Employed, including self employed	Yes	0	No	No	I have never skipped ARVs for longer than one week
61	36	Female	No	Yes	No	Yes	No	Yes	No	Secondary School	Unemployed	Yes	7	No	No	I have never skipped ARVs for longer than one week
62	40	Female	No	Yes	No	Yes	Yes	Yes	Yes	Tertiary School	Unemployed	Yes	10	No	Yes	Psychological distress
63	40	Female	No	Yes	No	Yes	Yes	Yes	Yes	Primary School	Unemployed	Yes	15	Yes	No	I have never skipped ARVs for longer than one week
64	40	Female	No	Yes	No	Yes	No	Yes	No	Tertiary School	Unemployed	Yes	5	No	No	I have never skipped ARVs for longer than one week
65	41	Female	No	Yes	Yes	Yes	Yes	No	No	Secondary School	Unemployed	Yes	11	No	No	I have never skipped ARVs for longer than one week
66	46	Female	No	Yes	Yes	Yes	No	Yes	Yes	Secondary School	Employed, including self employed	Yes	9	No	Yes	Financial constraints
67	41	Male	No	Yes	No	Yes	Yes	Yes	No	Secondary School	Employed, including self employed	Yes	6	No	No	I have never skipped ARVs for longer than one week
68	44	Male	No	Yes	No	Yes	No	No	No	Secondary School	Employed, including self employed	Yes	9	Yes	No	I have never skipped ARVs for longer than one week
69	43	Female	Yes	Yes	Yes	Yes	Yes	Yes	Yes	Secondary School	Unemployed	Yes	7	No	Yes	Pill fatigue
70	57	Female	Yes	Yes	Yes	Yes	Yes	Yes	No	Primary School	Unemployed	Yes	8	Yes	No	I have never skipped ARVs for longer than one week
71	54	Female	No	Yes	Yes	Yes	Yes	No	No	Secondary School	Unemployed	Yes	12	No	No	I have never skipped ARVs for longer than one week
72	42	Female	No	Yes	Yes	Yes	No	Yes	No	Secondary School	Unemployed	Yes	1	No	No	I have never skipped ARVs for longer than one week
73	44	Female	No	Yes	Yes	Yes	No	No	No	Secondary School	Unemployed	Yes	18	No	No	I have never skipped ARVs for longer than one week
74	42	Female	No	Yes	Yes	Yes	Yes	Yes	Yes	Secondary School	Unemployed	Yes	19	No	No	I have never skipped ARVs for longer than one week
75	61	Female	No	Yes	Yes	Yes	Yes	Yes	Yes	Secondary School	Unemployed	Yes	17	No	Yes	Pill fatigue, Financial constraints, Psychological distress
76	27	Female	No	Yes	Yes	Yes	No	No	No	Secondary School	Unemployed	Yes	28	No	No	I have never skipped ARVs for longer than one week
77	34	Male	No	Yes	Yes	Yes	Yes	Yes	Yes	Secondary School	Unemployed	Yes	6	No	Yes	Side effects
78	36	Male	No	Yes	Yes	Yes	Yes	Yes	Yes	Secondary School	Unemployed	Yes	14	No	No	I have never skipped ARVs for longer than one week
79	28	Male	No	Yes	No	Yes	No	No	No	Primary School	Unemployed	Yes	22	No	Yes	Psychological distress, Social reasons including relationship issues/stigma/culture
80	27	Male	No	Yes	Yes	Yes	No	No	Yes	Secondary School	Unemployed	Yes	22	No	Yes	Pill fatigue
81	26	Male	No	Yes	Yes	Yes	No	Yes	No	Tertiary School	Unemployed	Yes	27	No	Yes	Side effects
82	19	Male	No	Yes	Yes	Yes	No	Yes	No	Secondary School	Unemployed	Yes	17	No	Yes	Pill fatigue
83	38	Male	No	Yes	No	Yes	No	Yes	Yes	Tertiary School	Employed, including self employed	Yes	9	No	No	I have never skipped ARVs for longer than one week
84	41	Female	No	Yes	Yes	Yes	Yes	Yes	Yes	Tertiary School	Employed, including self employed	Yes	8	No	Yes	Side effects
85	49	Male	No	Yes	Yes	Yes	Yes	Yes	Yes	Primary School	Unemployed	Yes	4	No	Yes	Financial constraints
86	41	Male	No	Yes	Yes	Yes	Yes	Yes	Yes	Primary School	Unemployed	Yes	11	No	Yes	Financial constraints
87	52	Male	No	Yes	Yes	Yes	Yes	Yes	Yes	Primary School	Unemployed	Yes	8	No	Yes	Financial constraints
88	38	Female	No	Yes	Yes	Yes	Yes	Yes	Yes	Secondary School	Unemployed	Yes	6	No	No	I have never skipped ARVs for longer than one week
89	24	Male	No	Yes	Yes	Yes	Yes	Yes	Yes	Secondary School	Unemployed	Yes	11	No	Yes	Psychological distress
90	21	Male	Yes	Yes	Yes	Yes	No	No	No	Secondary School	Unemployed	Yes	21	No	No	Pill fatigue, I have never skipped ARVs for longer than one week
91	45	Male	No	Yes	Yes	Yes	No	No	No	Secondary School	Unemployed	Yes	15	No	No	I have never skipped ARVs for longer than one week
92	43	Male	No	Yes	Yes	Yes	No	No	Yes	Secondary School	Unemployed	Yes	13	No	No	I have never skipped ARVs for longer than one week
93	45	Male	No	Yes	Yes	Yes	Yes	Yes	No	Secondary School	Unemployed	Yes	16	Yes	No	I have never skipped ARVs for longer than one week
94	58	Male	No	Yes	Yes	Yes	No	Yes	Yes	Primary School	Unemployed	Yes	26	No	Yes	Psychological distress
95	52	Male	No	Yes	No	Yes	No	Yes	No	Secondary School	Unemployed	Yes	17	No	Yes	Social reasons including relationship issues/stigma/culture
96	41	Male	No	Yes	No	Yes	Yes	Yes	Yes	Primary School	Unemployed	Yes	6	No	Yes	Psychological distress
97	34	Non-binary	No	Yes	Yes	Yes	No	Yes	No	Tertiary School	Employed, including self employed	Yes	6	No	No	I have never skipped ARVs for longer than one week
98	22	Non-binary	No	Yes	No	Yes	No	No	No	Secondary School	Unemployed	Yes	2	No	No	I have never skipped ARVs for longer than one week
99	26	Non-binary	No	Yes	No	Yes	No	Yes	No	Secondary School	Unemployed	Yes	5	No	No	I have never skipped ARVs for longer than one week
100	34	Non-binary	No	Yes	Yes	Yes	No	Yes	Yes	Tertiary School	Employed, including self employed	Yes	8	Yes	Yes	Pill fatigue, Side effects, Social reasons including relationship issues/stigma/culture
101	25	Non-binary	No	Yes	Yes	Yes	Yes	No	No	Tertiary School	Unemployed	No	2	No	Yes	Pill fatigue, Healthcare provider instructions, Stock shortage, Side effects, Psychological distress, Social reasons including relationship issues/stigma/culture
102	23	Non-binary	No	Yes	No	Yes	No	Yes	No	Tertiary School	Employed, including self employed	Yes	2	No	No	I have never skipped ARVs for longer than one week
